# Supplementary material for: Microbiome-by-ethanol interactions impact Drosophila melanogaster fitness, physiology, and behavior
Source: iScience. 2022 Feb 28;25(4):104000. doi: 10.1016/j.isci.2022.104000 (PMC8933687; doi:10.1016/j.isci.2022.104000)
Supplement: Data S1. Accounting for the reduced ethanol content in bacterially-colonized treatments (Figure 1D) to determine if fecundity differences are explained by ethanol loss, related to Figure 3A [file mmc2.xlsx]

## Sheet: Sheet1
		Accounting for the reduced ethanol content in the bacterially-colonized treatments to determine if fecundity differences remain
		Headspace vapor values1							Fecundity: Adults per Female5
		Day 0	Day 1	Day 2	Day 3	Day 42	Total ethanol units3	B-/B+ Ethanol Ratio4	Average Fecundity 0%	Average Fecundity 2.5%	Change due to ethanol6	Change per ethanol unit7
0.025	B-	0.283	0.281	0.231	0.17	0.06375	1.02875	1.9689	19	6.3	-12.7	-12.3451
	B+	0.2345	0.2075	0.08	0.0005	0	0.5225		19	23	4	7.6555
		1 Headspace ethanol values from Figure 1, which are a proxy for ethanol content in the diet
		2 Divided by two because the flies were transferred to new diets every 3-4 days, so in only half the transfers are flies exposed to ethanol on the 4th day.
		3Ethanol units is an arbitrary unit describing the amount of ethanol available in the media over the 3 to 4 days.
		4B-/B+ ratio is how much more ethanol units B- is exposed to compared to B+, over the 3 to 4 days. The B- treatment is exposed to approximately twice as much ethanol as the B+ treatment.
		5These are the average fecundity values in Table 3.
		6 The change in fecundity between 0% and 2.5% ethanol treatments.
		7 This is the change in fecundity when accounting for the difference in ethanol between the B- and B+ treatments, taken by dividing the data in comment 6 by the data in comment 3. Even if the lower ethanol in the B+ treatment is taken in account, we find that "per unit ethanol" there is 12 fewer adult per female for the B- treatment, while there is 8 more pupae in the B+ treatment
