# Supplementary material for: Microbiome-by-ethanol interactions impact Drosophila melanogaster fitness, physiology, and behavior
Source: iScience. 2022 Feb 28;25(4):104000. doi: 10.1016/j.isci.2022.104000 (PMC8933687; doi:10.1016/j.isci.2022.104000)
Supplement: Data S2. NanoStrings gene list, probe sequences, raw count data, normalized count data, and ANOVA results, related to Table 1 and Table S3 [file mmc3.xlsx]

## Sheet: GeneList
D. melanogaster	Alcohol metabolism genes	Alcohol Dehydrogenase
		Acetaldehyde Dehydrogenase
		Acetyl-CoA synthetase
D. melanogaster	Anti-Microbial Peptides	AttacinA&B
		AttacinC
		Attacin D
		CecropinA1
		CecropinA2
		CecropinB
		CecropinC
		Cecropin2
		Defensin
		DiptericinA
		DiptericinB
		Drosocin
		Drosomycin
		Drosomycin-like 1
		Drosomycin-like 2
		Drosomycin-like 3
		Drosomycin-like 4
		Drosomycin-like 5
		Drosomycin-like 6
		Metchnikowin
D. melanogaster	Immunity/Inflamation	Duox
		Eiger
		Foxo
		Imd
		Nox
		PGRP-LB
		PGRP-LC
		PGRP-SC1A
		PGRP-SC1B
		PGRP-SC2
		PGRP-SD
		Pvf1
		Pvf2
		Pvf3
		Relish
		Serpin27A
		Spatzle
		unpaired1
		unpaired2
		unpaired3
D. melanogaster	Epidermal Growth Factors	Keren
		Spitz
		vein
D. melanogaster	Regulators of Stem Cell Division	Insulin-like receptor
		Insulin-like peptide 2
		Insulin-like peptide 3
		Insulin-like peptide 5
D. melanogaster	Lysozymes	LysozymeB
		LysozymeC
		LysozymeD
		LysozymeE
		LysozymeX
D. melanogaster	Stress Reponse	GstD5
		GstD8
		HSP23
		HSP70Bc
		TurandotsA
		TurandotsC
D. melanogaster	Intestinal Structure	Delta
		discs large 1
		E-Cadherin
		kune
		Notch
		pickle (charon)
		polychaetoid
		sinuous
D. melanogaster	Housekeeping Genes	actin5C
		Ribosomal protein L32
		gapdh2
D. melanogaster	Alcohol-mediated behavior	comatose
		happyhour
		hangover
		Insulin-like peptide 2
		Insulin-like receptor
		lush
		neuropeptideF
		sirtuin2
D. melanogaster	Calcium Channel	olf186-F
		peanut
		stim
D. melanogaster	Metabolism	Myc
		Tor
Bacterial Genes	16S rRNA Genes	Lactobacillus plantarum (Seq A)
		Lactobacillus brevis (Seq B)
		Acetobacter pasteurianus (Seq C)
		Acetobacter tropicalis (Seq D)
Bacterial Genes	Alcohol dehydrogenase A	Acetobacter pasteurianus AdhA (Seq 1 and 2)
		Acetobacter tropicalis AdhA (Seqs 3 and 4)
	Alcohol dehydrogenase B	Acetobacter pasteurianus AdhB (Seqs 5 and 6)
		Acetobacter tropicalis adhB (Seqs 7 and 8)

## Sheet: DesignData
	CODESET DETAILS
	Customer Identifier	Accession	Position	Target Sequence	Tm CP	Tm RP	Flags	HUGO Gene	NSID	Design Remarks
1	Acetyl-CoA synthetase	NM_079472.3	935-1034	TGTCATTGACAAATATAAGGTAACTCAGTTCTACACAGCTCCAACGGCGATTCGTGCCCTCATGAAGTTCGGCGAGGGTCCCGTTCTAAAGCACAACCTG	81	84		AcCoAS	NM_079472.3:934
2	actin5C	NM_001014726.2	1304-1403	TGTCTGGGCAAGAGGATCAGGATCGGGATGGTCTTGATTCTGCTGGAGGAGGAGGAGGAGAAGTCGAGGAAGCAGCAGCGAAAGTGCAAGTGCGAGTGGT	89	90		Act5C	NM_001014726.2:1303
3	Alcohol Dehydrogenase	NM_001032098.2	921-1020	AAAAAAAACATAACATTAGTTCATAGGGTTCTGCGAACCAGAAGATATTCACGCAAGGCAATAAGGCTGATTCGATGCACACTCACATTCTTCTCCTAAT	75	81		Adh	NM_001032098.2:920
4	Acetaldehyde Dehydrogenase	NM_135441.2	560-659	AACCCGACCACAGCGGAAGTCATTGCCGAAATTCAGTGTGCTGATAAGGAAGATATCGATATTGCCGTCCAGGCTGCACGCAATGCATTCAAGTTGGGAT	86	82		Aldh	NM_135441.2:559
5	AttacinB	NM_001169681.2	216-315	GGTCAGGTTTTCGCCGCCGGAAACACTCAAAGCGGTCCAGTCACAACTGGCGGAACTTTGGCCTACAACAATGCTGGTCATGGTGCCTCTTTGACCAAAA	86	83	X	AttB	NM_001169681.2:215	Also targets AttB & AttA @ 100% ID
6	AttacinC	NM_079005.4	439-538	TCCAGCAAACGGCCACCGCCAATTTGTTCAACAACGGTGTTCACAATCTGGATGCCAAGGCATTTGCCTCGCAGAATCAGCTTGCCAATGGCTTCAAGTT	81	83		AttC	NM_079005.4:438
7	big bang	NM_140447.4	1507-1606	TAGTACGGATAGCGGATTAGGCGAAAGCCACCGCAGTACGGTGAATAGGAATTGCCAATTGGGTGCAGGAGGTGCCGCAAATAACTATCGCAGCATTTTA	84	85		bbg	NM_140447.4:1506
8	Cec2	FBtr0089614.1	62-161	CGCATGCCGGTTGGCTGACGGATATAAAGAAGAAATCTGAGGAGACTTTTAAATACTTAAAAAACGCAGCATTGGAGGTCATTGACGTCGGCCAAAAAGC	83	81		Cec2	FBtr0089614.1:61
9	CecropinA1	NM_079849.4	191-290	CACTCGGGATGCCACAATCCAGGGACTGGGAATCGCTCAACAAGCCGCCAATGTCGCCGCAACTGCCCGAGGTTGACCACGATGATTATTTATAATTATT	91	76		CecA1	NM_079849.4:190
10	CecropinA2	NM_079850.4	56-155	CAAAATCTAAAGTCAAATAAAACCACCATGAACTTCTACAACATCTTCGTTTTCGTCGCTCTCATTCTGGCCATCACCATTGGACAATCGGAAGCTGGTT	74	80		CecA2	NM_079850.4:55
11	Charon	FBtr0077979.1	541-640	CCTGGCATTACAAATAATTCATGCGAAGCCAAAGGGAATAGGCATAGCCACATGACCAGTTCAAGTTCCGAACCTATAAAACCGCCAGTAGATCCGACCA	82	82		CG5118	FBtr0077979.1:540
12	comatose	NM_001272577.2	271-370	TCGCTGACCAATCGGGCTATAGTGAATGTTGGTGATTTTCCGGAGGAAATCAAATATGCGGACATATCGCCGGCTCCGGGTCAGCACTTCATCTTTGCGC	81	83		comt	NM_001272577.2:270
13	Crys	NM_001298925.1	1564-1663	TCAACCCAATCTTCAACTGAACTCATACGAAACTCCAACCAGCGACCTCAGCGATCTGCCAACCGGACAACGAATATGTTTAGACCATAAGTTCTAGATC	85	80		Crys	NM_001298925.1:1563
14	Defensin	NM_078948.3	146-245	AGCATAGCCGCCAGAAGCGAGCCACATGCGACCTACTCTCCAAGTGGAACTGGAACCACACCGCCTGCGCCGGCCACTGCATTGCCAAGGGGTTCAAAGG	91	91		Def	NM_078948.3:145
15	Delta	NM_057916.4	1330-1429	TTTGACCGGATGGCAGGGCGATTACTGTCACATACCCAAATGCGCCAAAGGCTGTGAACATGGACATTGCGACAAGCCCAATCAATGCGTTTGCCAACTG	86	84		Dl	NM_057916.4:1329
16	discs large 1	NM_206684.4	4048-4147	GATAGTGATGTTGAGGCACAAGTGCATTGCATTGCATGGTGGTTAACTATAAGTACGACAATGTTTAGTAGCTGACTACGAATAATGACGACGATGACGG	80	81		dlg1	NM_206684.4:4047
17	DiptericinA	NM_057460.4	266-365	GAATGGAGGATATGGACAGCACTTGGGAGGACCATATGGCAACTCAGAACCGAGCTGGAAAGTGGGAAGCACCTACACCTACAGATTTCCGAATTTCTAA	91	83		Dpt	NM_057460.4:265
18	Drosocin	NM_079020.5	136-235	GCCCCATTCGAGTGAGGCGCGAGGCACTGGCCATCGAGGATCACCTGACTCAAGCTGCCATCAGGCCACCACCCATTCTGCCCGCCTAAAGATGTGTGCA	92	90		Dro	NM_079020.5:135
19	Drosomycin	NM_079177.4	37-136	CCAAGCTCCGTGAGAACCTTTTCCAATATGATGCAGATCAAGTACTTGTTCGCCCTCTTCGCTGTCCTGATGCTGGTGGTCCTGGGAGCCAACGAGGCCG	77	91		Drs	NM_079177.4:36
20	Drosomycin-like 1	NM_168027.1	42-141	GATAATTTTCCTGGGAGCGGAAGAATCACATGCCGACTGCCTTTCCGGAAGATATAGGGGTTCCTGTGCTGTGTGGCACAGGAAGAAGTGCGTAGATATC	82	80		Drsl1	NM_168027.1:41
21	Drosomycin-like 2	NM_168019.4	11-110	CGGAACATCAGTTGCAATGGTGCAGATCAAATTCCTTTTCGTCTTCCTGGCTGTGATGACAATTGTTGTCCTGGCCGCCAATATGGCTGATGCCGATTGC	76	83		Drsl2	NM_168019.4:10
22	Drosomycin-like 3	NM_168020.3	35-134	TGTCATGGTGCAGATGATATTCCTGTTTGCTATCCTTGCTGTAATGACCATTGTCCTAATGGAGGCCAACACTGTTTTGGCACGTGATTGCCTATCTGGA	77	82		Drsl3	NM_168020.3:34
23	Drosomycin-like 4	NM_168021.3	87-186	GCTTCGGCCGTGGATTGCCCATCTGGAAGATTCAGTGGTCCTTGCTGGGCCTGGGATGGAGAGCAGTGCCGTCGCCTCTGCAGGGAGGAAGGACGTGTCA	87	91		Drsl4	NM_168021.3:86
24	Drosomycin-like 5	NM_139546.3	119-218	AAGCCGATGCCGACTGTCTCTCTGGAAGATACGGAGGACCCTGCGCCGTCTGGGACAACGAGACCTGTCGTCGGGTGTGCAAGGAGGAAGGACGATCCAG	91	91		Drsl5	NM_139546.3:118
25	Drosomycin-like 6	NM_168028.2	213-312	GGACGAGGACGAGTGAGTGGTCACTGCAGTGCCAGGCTGCAATGCTGGTGCGAAGGATGCTGAATTTCTACCGAAATTGGACAACTTCTATAGACCCAGA	91	80		Drsl6	NM_168028.2:212
26	CecB	XM_002037304.1	56-155	GAAACACAGAGGCTGGTTGGCTTAGGAAGCTGGGAAAGAAAATCGAACGCATTGGCCAGCACACCAGGGATGCCTCAATCCAGGTCCTCGGAATCGCCCA	89	89		Dsec\CecB	XM_002037304.1:55
27	CecC	XM_002105453.2	66-165	TCGCATTCTTCGCTATAAAAGCCGCCTGTGCCAGAAGTCCAGTCATCAGTCGCTCAGTTCCCACAGCAGCAGCTATATCAACAGCTAAATCTCAATCTTT	81	79		Dsim\CecC	XM_002105453.2:65
28	Duox	NM_134871.3	1566-1665	TCCAGCGGATTTTTTGCCGACACCAGCGTAGAGGAGGTACTAATGGGCTTGGCTTCGCAAATATCCGAACGTGAGGATCCGGTTCTCTGTTCAGATGTGC	82	81		Duox	NM_134871.3:1565
29	Attacin D	XM_002096059.2	310-409	CCGCCTTGAATGCCACTGCTTTCCACAGTCATAGTCGATCACATGATCAGTTTGGTGGTGGATTCAATTTGCAAACTGGAGCGGGTCACCAGGCGGCAGT	81	85		Dyak\AttD	XM_002096059.2:309
30	DiptericinB	XM_002091806.2	38-137	CTCCAGTGTTCTGTTCATTGGGCTGGCTTGTGCCATCTCGAGCGCCGGGGCTTATCCCTATCCGGATCCCCGAGAGATTGTGAATCTGCAGCCTGAGCCA	85	85		Dyak\DptB	XM_002091806.2:37
31	Ribosomal protein L32	XM_015193579.1	235-334	GCTGCCCACCGGATTCAAGAAGTTCCTGGTGCACAACGTGCGTGAGCTGGAGGTCCTGCTCATGCAGAACCGCGTCTACTGCGGCGAGATCGCCCACGGC	89	91		Dyak\RpL32	XM_015193579.1:234
32	Spatzle	XM_015193282.1	1012-1111	TGCCCAGAATGACACCAAGGATCAAAATCCCTGCTCCAAGGGTAACATGCACAAGCACAAGACCTTCTGCACGGAAGTGGACGACTACCCGGACATTTCG	89	88		Dyak\spz	XM_015193282.1:1011
33	Eiger	NM_165735.4	1275-1374	CTCGCTCGATTGCCGATGTACGCAATGAGGAGCAGAATATTCAAGGAAATCACACAGAGCTTCAGGAAAAGTCATCCAATGAGGCAACTTCCAAAGAGAG	82	85		egr	NM_165735.4:1274
34	Foxo	NM_142073.5	1247-1346	TGGATCACTTTCCCGAGAGTCCGCTCCACAGTGGCGGTGGCTTCCAATTATCGCCCGATTTCCGGCAACGCGCCTCATCCAATGCCAGTTCCTGCGGACG	84	86		foxo	NM_142073.5:1246
35	gapdh2	NM_080352.5	1049-1148	ACACTACCCACCCACACTCTACGTAAAAGTTAAAGATTAGGGCGCGGTAGAATGGGGTGAGACACTTCAGAAACGGCCTGAAAATGGCATCACATAACTT	85	86		Gapdh2	NM_080352.5:1048
36	GstD5	NM_080175.3	282-381	CCAAGGATCCCAAGAAGCAGGCTTTAGTCAACCAACGCCTCTACTTCGACATGGGAACTCTGTACGACAGCTTCGCCAAATACTACTATCCCCTTTTCCA	86	81		GstD5	NM_080175.3:281
37	GstD8	NM_080177.4	630-729	AGCTAATCAAGAAACTTGTCCAGGAGAGGAATGAATGATTTGATGAGAATGTCTGCAGTAAATGCCCAACATACCACATACCTCGGCAAATTATTGCCAA	81	82		GstD8	NM_080177.4:629
38	hangover	NM_167521.3	1964-2063	AGTCTTGAATGCGTTGCGTGGGAAAACAACGACAGTGGTTGTGCCCATTGCAGATGATGTGGCAGACGATGGAGCAACAGGATCTATTCCAGTTGCCGAT	82	85		hang	NM_167521.3:1963
39	happyhour	NM_166335.3	3291-3390	CTGTGTCACACGGAATCCGTATAACGGATACAAATATCTCTGTGGGGCGACACCCAGCGGCATTTTCCTGATGCAGTGGTACGATCCACTGAACAAGTTT	83	81		hppy	NM_166335.3:3290
40	HSP23	NM_001259765.2	434-533	CCATGGCTTCATCACTCGTCACTTTGTCCGCCGCTATGCTCTGCCACCCGGTTATGAGGCTGATAAGGTGGCCTCCACCTTGTCCTCCGATGGTGTCCTG	83	86		Hsp23	NM_001259765.2:433
41	HSP70Bc	NM_141952.2	775-874	TGGCCTACGGACTGGACAAGAACCTCAAGGGTGAGCGCAATGTGCTTATCTTCGACTTGGGCGGCGGCACCTTCGATGTCTCCATCCTGACCATCGACGA	91	86	X	Hsp70Bc	NM_141952.2:774	also targets Hsp70 Ba/Bb/Ab/Ac @ 100% ID
42	Insulin-like peptide 2	NM_079288.3	326-425	CCCTCTTTCCTGGGAGCTATCTTGGGGGTGTACTCAATTCCCTGGCTGAAGTCCGGAGGCGAACTCGCCAACGGCAAGGAATCGTGGAGAGGTGCTGCAA	85	91		Ilp2	NM_079288.3:325
43	Insulin-like peptide 3	NM_140103.3	403-502	TGAGATATTGTGCTGCCAAGCCGAGAACGTAAACCTCGTAAACCTATTAACCCAATGACGACAACTGCGATGATTGAAATGGAATGAAAGGACCCGATTG	81	84		Ilp3	NM_140103.3:402
44	Insulin-like peptide 5	NM_206315.2	261-360	GAGCATTCGGCGCGATTTTCGCGGCGTTGTCGACTCCTGTTGCCGCAAATCGTGTTCCTTTTCCACGTTGAGGGCATACTGCGACTCCTAAAAATGCTGC	80	80		Ilp5	NM_206315.2:260
45	Imd	NM_133166.4	503-602	CCAAAACTTGAGCGCCTGCAGCTCGCGAAAGGGTAGCACCAGTACCGCAGAGGAGTCGGTCGCCTCTCCAGACGGTAAGCCGCGGGCAAGTGCGACGCGC	89	89		imd	NM_133166.4:502
46	Insulin-like receptor	NM_001144622.2	1165-1264	AAAAGCAACAAGAGAAAGATAGGCATAAGTGCTTTCACTACAAGCACAATTACTCTTACTCGCCTGGCATTAGCCTTCTACTCTTTATCCTACTGGCCAA	83	80		InR	NM_001144622.2:1164
47	Keren	NM_079405.4	743-842	GAAGGCCAGCATTGTTAGCGGAGCAACGCTGGCCCTTCTGTTTATGGCCATGTGCTGTGTGGTTTTGTATCTGCGACACGAGAAGCTGCAAAAACAAAAG	86	81		Krn	NM_079405.4:742
48	kune	NM_136335.3	650-749	GTACTCTATCTAGTAGAAGCGCGTCGGGAAAGGTACAAGCGCTTAAACGAAATCAGCAATCGGGAGATCAGTGAATACGGAGATGAGTATTACCAGAATC	83	82		kune	NM_136335.3:649
49	lush	NM_001169997.1	543-642	TGGAGATGTCCAGGAAATCCGTTGAAGCTTGTCGGGATACGCATAAACAATTTAAGGAATCTTGCGAGAGGGTCTACCAGACGGCCAAGTGCTTCTCTGA	83	84		lush	NM_001169997.1:542
50	LysozymeB	NM_001274316.1	184-283	GCACCGGAGTGGTTGGTCCCGAGAACTACAACGGCTCCAACGACTACGGAATCTTCCAGATCAACGACTACTACTGGTGCGCTCCTCCCAGCGGTCGCTT	92	86	X	LysB	NM_001274316.1:183	also targets LysB/D/E @ 97<x<100% ID
51	LysozymeX	NM_079157.2	265-364	AAAGTTCTCCCACAATGGCTGCGATGTGAGTTGCAACGCTCTCTTGACCGATGACATCAAAAGTTCCGTAAGATGTGCCCTAAAGGTCCTGGGTCAACAG	84	83		LysX	NM_079157.2:264
52	Metchnikowin	NM_079028.3	71-170	GTGTGATGGCCACGGCTACATCAGTGCTGGCAGAGCCTCATCGTCACCAGGGACCCATTTTCGATACGAGGCCGTCGCCCTTCAATCCTAACCAACCAAG	91	83		Mtk	NM_079028.3:70
53	Myc	NM_001272275.1	2665-2764	GAGGAGAAGGAGCTTAGTATGCAGCGCCAGCTTTTGTCGCTGCAGCTGAAGCAACGTCAGGACACTCTGGCCAGTTACCAAATGGAGTTGAACGAATCGC	87	86		Myc	NM_001272275.1:2664
54	Notch	NM_057511.4	5194-5293	TCCGGAAATGATCGCTATGCCGCTGATTTGGAGCAACAACGTGCCATGTGCGATAAGCGAGGTTGCACCGAAAAGCAGGGCAACGGCATTTGCGATTCCG	84	84		N	NM_057511.4:5193
55	Nox	NM_001103866.2	138-237	GAGCTGGAAAGTGAAGTGCTATACTGATTTCCGACGTTGCTGCTGCATAATACACTCCTTGCTGAGGATAACACATAGAAAAAGTGTCTGCTTCTCCTTT	83	79		Nox	NM_001103866.2:137
56	neuropeptideF	NM_001275714.1	281-380	GGATCGCTGATGGATATCCTGAGGAATCACGAGATGGACAACATAAATCTAGGAAAAAATGCCAACAATGGAGGAGAATTTGCTCGCGGTTTTAATGAGG	85	81		NPF	NM_001275714.1:280
57	olf186-F	NM_170626.2	1066-1165	CGGCGGCTTGGTCAGCGTGTGTGGTCCTCATACCGGTGATGATCATCTTTATGGCCTTCGCCATTCACTTCTATCGCTCCCTGGTGTCGCACAAATATGA	82	81		olf186-F	NM_170626.2:1065
58	PGRP-LB	NM_141822.3	526-625	AGCTGGAGCGCGGATGGAACGATATTGGTTATAGCTTTGGCATCGGCGGCGATGGCATGATTTACACCGGCAGGGGATTCAATGTCATCGGAGCTCATGC	82	82		PGRP-LB	NM_141822.3:525
59	PGRP-LC	NM_001169926.1	391-490	TTAACCTTCCTGCTGGGTATCGTACTGGCCACCACCACAAATCTCTTCGGAAAGACGTTGAACCAAACGGACTTGGATGTCATCGATAATAGCACATTGG	81	80		PGRP-LC	NM_001169926.1:390
60	PGRP-SC1A/B	NM_136563.2	133-232	GCCAAATGGACCGTAGGCCTGGGCAACTACCTCAGCTACGCCATCATCCACCACACCGCCGGCTCCTACTGCGAGACCCGTGCCCAGTGCAACGCCGTGC	92	92	X	PGRP-SC1a	NM_136563.2:132	also targets PGRP-SC1b @ 100% ID
61	PGRP-SC2	NM_136566.2	330-429	GGTGCTCACGCCACTAACTGGAACTCCAAGTCTATCGGCATCTCCTTCCTGGGCAACTACAATACCAACACCCTCACCTCTGCTCAGATCACCGCTGCCA	87	91		PGRP-SC2	NM_136566.2:329
62	PGRP-SD	NM_139888.3	189-288	GAGCTTGTGCGGATGATGTTACATGCTCCCAGCACATGCAAAATCTGCAAAACTTCCAGATGTCCAAGCAAAAGTTCTCGGACATTGGCTACCACTATCT	84	82		PGRP-SD	NM_139888.3:188
63	peanut	NM_165597.2	1291-1390	AACGCGGAACAGTATCCGGGCCCCTCGCTGCGCAAAAAGAAGACCGTGGCCGTGGAGGCCACCAAAGTAATGCTCAAGGAGAACGGCGTCAATCTGACAC	91	90		pnut	NM_165597.2:1290
64	Pvf1	NM_078683.3	1050-1149	TTTGTGCCGCTGCGAGTGCCACAACACGGATGCCCGGGACAAGTGCCTGGAGCAGGCCGAGAACAAGTATTGGGTGGACGACAATTGCACCTGCGTTTGC	91	87		Pvf1	NM_078683.3:1049
65	Pvf2	NM_078775.3	782-881	AGGACTATGAAATACAACAATAATCGTACCAGGGAGCTCAAAAAAAGGGTCGAGGCACACCGACTGATGATGGCAAAGGAGGGTATCTGCCGGGTTCCAA	85	88		Pvf2	NM_078775.3:781
66	Pvf3	NM_001103638.3	1753-1852	AACGATGGGTCGATTAGCAAGAAGCACTTTAAAGCATTTCTAGGAGTTTTCCCTCCTTGAAATCTGTAATGTCTAGAACAGAATAATTGGAACAAATAAA	75	76		Pvf3	NM_001103638.3:1752
67	polychaetoid	NM_001144556.2	2061-2160	CGTGGCGACTCCTTCCACATCAAGACACATTTCCACTGCGATAATCCTTCCAAAGGCGAGATGGCCTTCAAGGCGGGCGATGTTTTCCGGGTGATCGATA	80	82		pyd	NM_001144556.2:2060
68	Relish	NM_057746.4	3113-3212	GTTGGACCTAAGTAGTGGTCCAAGAAGACAGAAAGATGAATCCAGTAGAGACACCGAAATGGACAACAACAAATTGCAGTTGCTGCTCAAAAACAAATTC	85	81		Rel	NM_057746.4:3112
69	E-Cadherin	NM_057374.3	1444-1543	TCAGTACTTCAAGATTGACAAGGAGTCGGGTATTATCTACCTGAAACGACCGATTGACAAGAGACCCGGCCAATCGTATGCGATAATCGTGCGGGCATAT	80	84		shg	NM_057374.3:1443
70	sinuous	NM_139714.4	1368-1467	AGTTCCAAGAGAAGACTGAATGTTTTTCCGAATGAAAACCAGAACCAAGCACAGCTAACATCAAACGAAGACGCTCAACTAGATGACTCATGTTCATGTA	80	81		sinu	NM_139714.4:1367
71	sirtuin2	NM_142623.4	413-512	GATTTCAGATCCCCAGGTTCCGGGTTATACAGCAATCTGAAGAAGTACGAGCTGCCACATCCTACGGCCATATTCGATCTGGACTACTTCGAAAAGAATC	80	83		Sirt2	NM_142623.4:412
72	Spitz	NM_134292.2	591-690	AAACCTTCGATGCCTGGTACTGTTTGAACGATGCCCATTGCTTTGCGGTGAAGATAGCCGATCTACCGGTTTACAGCTGCGAGTGCGCGATTGGCTTTAT	80	81		spi	NM_134292.2:590
73	Serpin27A	NM_001273214.1	346-445	CTACGACGATATAGATACCTTTGTGCCCTTCCGGAGCGACTCGCACGATCCGTTCTCATGGCATCTACTGAAGACGGTGCTGCAGAACGAGACAGCCGAC	83	82		Spn27A	NM_001273214.1:345
74	stim	NM_078633.4	195-294	GCGAAAGAATACCATTTGGAACTACTCTTTAATATTCTTCTGCTGTGTGCTGAAGAGCATAAGTACGCTAGATCATGGCCCGCACACAGTATCAGTCGAT	75	85		Stim	NM_078633.4:194
75	Tor	FBtr0336615.1	3844-3943	GTGGATCCCGAGTACGAGGAGCTACTGAGTAAGATTAAGTCCTGCAGCACACTGGCGGATTCCTATGGGGCCGGGGAGTCAGAACTGCGGCCGTCCAGGT	88	91		Tor	FBtr0336615.1:3843
76	TotA	NM_080517.3	101-200	GGGCTATTCCGACGAAGATCGTGAGGCTGACAACCTTAGAATTGCTGAAATTATCAAAAACGCCCAGGACGATGACTCCAAAATCAATAGCACCCAGGAA	82	82	X	TotA	NM_080517.3:100	also targets Dsec/GM23142 @ 95% ID
77	TotC	NM_080518.3	126-225	GAATCTGACAGCCTTAGGGTTGCAGAAATTATTCGAACCTCCAACGACGCCGAATCGAAGATCAATCGAACCCAAGAGCTGCTCGATATCTTTAGGCGCC	83	82	X	TotC	NM_080518.3:125	also targets Dsec/GM23144 @ 93% ID
78	upd1	NM_001298473.1	1106-1205	CAAGCTCAAGCCCAATTCCACGATTGCCCTAAAGCGCTGGTACCGCAACATGCAAACTTACGTGGCCAGCTTTGCGTATCTGAGGCGCCAGCAGATCCGC	82	82		upd1	NM_001298473.1:1105
79	upd2	NM_133049.4	726-825	CCGAACATGACGAGGCCCACAAGTGCGGTGAAGCTAAAGACTTGGTACCGCCACATGCAGACCTTCGTGGGCAGCTTCTCATATCTGGGACGGGCGCAGT	82	82		upd2	NM_133049.4:725
80	upd3	FBtr0113465.1	932-1031	AAGACTCTGGACATTGTCGAGAAGAACAAGTGGCGATTCTATAAGGGAAACTACAGATTCCTGCCCCGTCTGAATCTCACTAGCAAACAGTTGAACCTTC	82	82		upd3	FBtr0113465.1:931
81	vein	NM_001014565.2	1225-1324	CGACTACGGCTATATAGGCGAGAGATCGCGTATACGGCCAGACAAACATTATCGTATATCTGGCGCCGAGGATTACAATTACAAGAGCAGCAAACGCAAC	85	83		vn	NM_001014565.2:1224
82	Lactobacillus brevis 16S (Seq B)	Lac_brev_16S.1	111-210	GCATGGATTTTGTTTGAAAGGTGGCTTCGGCTATCACTTCTGGATGATCCCGCGGCGTATTAGTTAGTTGGTGAGGTAAAGGCCCACCAAGACGATGATA	78	83		Lac_brev_16S	Lac_brev_16S.1:110
83	Lactobacillus plantarum 16S (Seq A)	Lac_plant_16S.1	70-169	GGAAACAGATGCTAATACCGCATAACAACTTGGACCGCATGGTCCGAGTTTGAAAGATGGCTTCGGCTATCACTTTTGGATGGTCCCGCGGCGTATTAGC	85	82		Lac_plant_16S	Lac_plant_16S.1:69
84	Acetobacter pasteurianus AdhA (Seq 1 and 2)	Lud_aceto_1.1	2040-2139	GTAGTTGGTCGCGGTGCGCTGACGGCTTACGGGATGGATCGCTTTGACACCAGCATGACGCCGGATGAAATTGAAGCTATCCGTCAGTATCTGATCAAAC	86	82		Lud_aceto_1	Lud_aceto_1.1:2039
85	Acetobacter tropicalis AdhA (Seqs 3 and 4)	Lud_aceto_3.1	619-718	CTGGTGCTGATCGGCAATGGTGGCTCTGAATTCGGTGCCCGTGGCTTTGTGTCTGCCTTTGATGCAGAAACCGGCAAGCTGAAATGGCGCTTCTATACCG	85	85		Lud_aceto_3	Lud_aceto_3.1:618
86	Acetobacter pasteurianus AdhB (Seqs 5 and 6)	Lud_aceto_5.1	725-824	CCATGGTGAAATACATTAAATCCCTGCCGCCGGTTCCGCCTGCACGTGGTGATTACAGCTACGATGCCTCTACGGCTCAGATGCTGGATTCCAACAACTT	85	84		Lud_aceto_5	Lud_aceto_5.1:724
87	Acetobacter tropicalis AdhB (Seqs 7 and 8)	Lud_aceto_7.1	679-778	GTGGTGGGCTGGAGCACGCAGTACTTCACGGATAGTGATCTGCGCGCCATGGCAAAATATCTGAAAGCCCTGCCGCCGGTACCGCCGGCCCGTGGTGATT	90	90		Lud_aceto_7	Lud_aceto_7.1:678
88	Acetobacter pasteurianus 16S (Seq C)	Lud_paster_16S.1	10-109	ACGCGTAGGTATCTATCCATGGGTGGGGGATAACACTGGGAAACTGGTGCTAATACCGCATGACACCTGAGGGTCAAAGGCGTAAGTCGCCTGTGGAGGA	89	90		Lud_paster_16S	Lud_paster_16S.1:9
89	Acetobacter tropicalis 16S (Seq D)	Lud_tropicalis_16S.1	807-906	TATGTGTAGGCTGTGTCCAGAGATGGGCATTTCCCGCAAGGGACCTACAGCACAGGTGCTGCATGGCTGTCGTCAGCTCGTGTCGTGAGATGTTGGGTTA	88	84		Lud_tropicalis_16S	Lud_tropicalis_16S.1:806

## Sheet: Raw Data
Raw counts for NanoString expression experiment (Table 5, Figure 8, Table S6). The RCC files are available upon request.
Run 1 (Replicates 1, 2, and 3) and Run 2 (Replicates 4 and 5) refer to separate NanoString cartridges, because each cartridge only holds 12 samples.
	0	0	0	0	0	0.1	0.1	0.1	0.1	0.1	0	0	0	0	0	0.1	0.1	0.1	0.1	0.1
	B-	B-	B-	B-	B-	B-	B-	B-	B-	B-	B+	B+	B+	B+	B+	B+	B+	B+	B+	B+
	Rep1	Rep2	Rep3	Rep4	Rep5	Rep1	Rep2	Rep3	Rep4	Rep5	Rep1	Rep2	Rep3	Rep4	Rep5	Rep1	Rep2	Rep3	Rep4	Rep5
Gene	Run 1	Run 1	Run 1	Run 2	Run 2	Run 1	Run 1	Run 1	Run 2	Run 2	Run 1	Run 1	Run 1	Run 2	Run 2	Run 1	Run 1	Run 1	Run 2	Run 2
Acetaldehyde Dehydrogenase	11712	16767	17754	24193	13823	17552	30257	22758	29550	26087	16974	10921	4396	11783	4301	19692	12964	10899	24242	23790
Acetobacter pasteurianus 16S	1230	151	96	109	93	1619	336	1131	421	479	267910	310682	346945	101617	435345	212629	592126	176999	64852	27031
Acetobacter pasteurianus AdhA	18	33	32	15	15	25	57	17	27	20	129	100	1205	72	122	197	682	177	80	34
Acetobacter pasteurianus AdhB	28	30	49	23	28	33	61	31	55	47	90	94	599	45	96	117	233	75	62	57
Acetobacter tropicalis 16S	520	89	108	69	73	615	239	257	279	333	102303	158856	7325	30394	202259	2223	286	9310	132	133
Acetobacter tropicalis AdhA	15	25	22	34	13	29	39	30	30	31	73	84	324	30	78	55	105	45	35	33
Acetobacter tropicalis AdhB	80	108	91	74	72	122	239	154	177	93	137	138	70	77	107	196	111	75	157	149
Acetyl-CoA synthetase	3010	4287	4484	4706	4185	7346	11272	7233	11545	8106	4773	2187	935	2529	1122	16373	6881	3007	6165	7501
actin5C	7759	9688	10672	8816	8574	8188	13004	6328	8940	6838	12363	7679	2698	10066	4234	7598	4560	5139	14620	12352
Alcohol Dehydrogenase	66265	121243	80519	96751	63511	111832	207328	185328	233682	119666	87868	95616	30329	67348	22492	184392	92024	35332	153726	136894
AttacinA/D	9	12	10	18	8	13	21	11	11	17	15	88	44	11	29	30	39	60	17	17
AttacinB	95	290	128	174	136	174	143	1055	231	100	1137	5046	2178	460	1161	1057	246	7059	703	456
AttacinC	19	463	32	39	40	67	52	425	101	366	186	5242	4917	317	1177	7640	1671	41653	240	317
big bang	310	356	370	324	364	417	488	291	460	371	613	419	164	251	177	578	213	300	374	525
Cec2	13	19	12	14	13	13	22	19	17	10	21	8	19	12	13	29	21	24	24	26
CecB	136	136	138	137	83	168	325	225	265	132	169	325	201	113	164	644	211	1246	225	184
CecC	3	2	7	2	4	5	13	4	6	4	8	4	40	4	14	6	3	6	4	11
CecropinA1	39	95	49	81	23	70	31	192	74	61	283	1643	1043	151	799	1173	780	12471	444	821
CecropinA2	22	28	24	15	17	35	39	56	26	30	35	121	865	29	67	386	85	1440	65	42
Charon	993	1481	1690	1240	1019	1116	1605	890	1099	930	3795	3309	1297	1301	2211	3474	2182	4435	2033	2732
comatose	393	503	568	426	336	423	584	412	615	493	561	461	150	402	294	606	378	312	495	516
Crys	109	164	81	363	78	133	130	86	249	526	2343	1579	1073	157	1208	587	837	886	96	412
Defensin	798	2806	1777	4025	960	2118	1314	2164	1820	2542	12694	6443	2646	3553	9023	8142	4748	9546	3178	7341
Delta	1723	2152	2500	1650	1656	1229	2317	1046	1200	884	2333	975	247	1990	450	455	306	361	3031	2133
DiptericinA	30	3274	861	3394	60	244	24	768	41	1758	604	13347	6342	634	2810	2715	338	50653	106	324
DiptericinB	36	583	49	246	31	70	65	162	66	271	112	5336	6074	191	1789	445	277	19589	78	139
discs large 1	744	931	1118	686	675	802	1250	711	892	713	981	601	257	727	309	762	507	470	1121	1001
Drosocin	87	1024	172	125	138	195	142	470	160	304	1643	5485	5792	960	12823	704	910	36297	498	371
Drosomycin	25447	30785	35270	27181	27491	29751	36030	28073	37335	35321	36452	25326	9229	25938	17704	59928	24879	96363	32364	35649
Drosomycin-like 1	13	7	17	16	16	13	20	21	17	8	49	66	52	31	74	91	109	89	27	20
Drosomycin-like 2	47	93	111	294	98	205	67	150	93	248	325	645	616	285	180	154	261	284	71	378
Drosomycin-like 3	74	78	109	136	56	140	73	76	94	183	129	171	111	73	139	95	51	55	61	128
Drosomycin-like 4	274	239	171	163	407	118	175	100	521	78	465	158	63	171	50	102	61	34	152	116
Drosomycin-like 5	3260	4114	4208	3140	3262	3820	4287	3499	4427	3965	4365	3235	1253	2997	2122	7066	3066	11934	3501	4156
Drosomycin-like 6	14	18	29	24	23	21	20	21	18	20	24	15	28	17	19	31	21	23	24	37
Duox	1000	1660	1818	1269	1132	936	1906	800	974	648	1359	861	362	1280	612	549	214	227	2280	1435
E-Cadherin	1721	2139	2515	1966	1905	1711	2913	1295	1868	1474	1999	1036	298	2119	568	1402	669	667	3312	2693
Eiger	318	370	450	354	409	413	474	332	436	373	405	226	93	401	154	292	184	170	471	456
Foxo	625	893	986	864	811	595	977	657	892	638	884	564	298	616	347	677	375	394	1121	1046
gapdh2	43885	58801	73864	48501	48312	39451	84044	36147	41784	31305	51770	26115	8108	53647	12845	29462	18153	13584	92713	69530
GstD5	38	105	101	36	35	156	240	186	446	103	259	390	99	92	135	571	135	147	394	521
GstD8	62	59	108	58	103	78	83	81	81	71	112	123	33	50	37	163	55	45	74	94
hangover	1780	2394	2912	1888	1814	1308	2898	1073	1435	1100	2092	882	419	2068	719	869	576	585	3995	2673
happyhour	666	776	1009	773	829	669	1070	598	772	610	871	409	157	789	328	763	396	407	1213	1088
HSP23	223	368	402	230	171	307	524	195	318	171	430	873	146	193	143	576	277	395	511	1047
HSP70Bc	863	1110	1192	796	1127	5060	3948	1115	5563	2024	2106	1584	144	647	397	3664	1281	2869	1687	2061
Imd	375	484	575	501	435	324	609	295	392	329	385	213	58	469	138	466	197	260	784	661
Insulin-like peptide 2	27	51	46	50	41	64	79	57	91	76	60	31	60	40	30	86	52	70	97	74
Insulin-like peptide 3	66	112	143	94	74	92	178	119	142	173	133	71	34	51	101	299	156	220	143	118
Insulin-like peptide 5	27	48	35	48	51	64	105	67	83	67	55	29	21	43	33	78	53	45	97	78
Insulin-like receptor	1015	1194	1793	995	1024	1170	1690	936	1068	1151	1444	913	500	977	570	1714	990	1232	1523	1563
Keren	103	106	166	110	112	89	178	84	97	73	129	70	66	117	55	125	54	58	194	167
kune	624	816	890	600	633	642	1079	463	613	531	708	433	174	597	269	525	302	288	1038	1015
Lactobacillus brevis 16S	66	22	18	17	25	88	45	65	40	41	13385	11196	141671	10463	25341	6787	16214	4964	2629	17118
Lactobacillus plantarum 16S	7137	764	900	731	596	8709	1087	1321	1249	1063	14286	8962	17373	9613	7864	27685	14517	27578	1526	1898
lush	195	286	313	247	215	247	386	283	426	283	323	200	117	161	141	307	276	166	228	240
LysozymeB	663	583	357	717	524	485	1299	865	633	513	1484	163	142	632	204	218	467	279	934	434
LysozymeX	319	314	624	1022	514	614	525	339	419	907	13902	9021	5096	514	10057	5398	2972	5371	851	1432
Metchnikowin	137	5856	158	120	120	118	163	586	149	880	1000	23780	25736	743	30900	3320	3368	85868	1286	780
Myc	1922	2540	2413	2031	2273	1784	2154	1992	2312	1730	1981	1275	523	1890	711	1507	982	1096	2860	2522
neuropeptideF	251	325	272	267	241	414	489	337	445	386	235	192	72	254	101	306	174	150	293	382
Notch	818	1028	1120	725	663	690	1215	488	664	537	868	503	180	904	291	369	239	266	1498	1103
Nox	214	284	616	527	218	247	335	129	175	146	556	165	22	527	76	118	52	75	422	280
olf186-F	544	618	882	594	637	408	923	443	564	440	627	259	78	624	223	496	184	205	1056	746
peanut	1644	1945	2247	1775	1730	1228	2571	1062	1423	1045	1690	878	246	1814	524	1137	493	527	2948	2268
PGRP-LB	391	462	543	548	587	586	689	519	750	495	1288	1068	373	507	596	1058	632	859	591	706
PGRP-LC	245	343	336	199	266	293	424	354	374	343	587	691	298	289	306	855	513	767	339	401
PGRP-SC1A/B	63	103	88	83	71	98	174	149	140	66	586	278	167	366	117	127	89	84	391	121
PGRP-SC2	964	1805	1336	2100	1411	1049	1552	1365	1314	831	4993	2041	526	2138	900	417	218	2403	1721	641
PGRP-SD	282	543	415	578	341	388	576	418	728	448	1025	2009	1114	689	1135	1123	722	1198	798	999
polychaetoid	1860	2405	2898	2027	1990	2199	2825	1510	2210	1603	2442	1549	600	1941	770	1500	1100	1018	2773	2626
Pvf1	582	807	961	802	697	467	941	511	605	497	1086	758	309	758	377	917	379	373	1033	883
Pvf2	23	34	43	30	43	44	51	42	69	30	54	34	59	30	26	69	41	85	34	55
Pvf3	159	214	275	177	164	223	237	175	214	173	255	180	72	143	74	299	175	169	153	236
Relish	2678	3640	4969	3338	3297	3802	5283	3148	4848	4137	6795	5470	2570	3235	2444	13204	5406	12012	4975	5351
Ribosomal protein L32	11347	14780	14638	12346	12329	11083	16259	10906	17394	10613	14674	9762	3185	10699	4371	12206	5102	6109	17831	17408
Serpin27A	489	655	897	587	669	576	904	723	1078	689	689	422	187	618	280	1092	500	705	974	1014
sinuous	1661	2082	2317	1542	1534	1586	2518	1326	1581	1261	1746	1337	449	1626	662	1408	926	915	2150	2293
sirtuin2	1566	2147	2418	1770	1613	1317	2506	1215	1508	1140	1898	1017	384	1838	548	799	569	562	2930	2150
Spatzle	8	8	8	5	5	7	19	3	6	8	19	26	27	18	42	30	51	26	20	6
Spitz	1102	1302	1505	1011	1117	1163	1422	927	1071	1056	1523	1025	372	1011	474	1369	740	743	1460	1452
stim	4188	5383	6773	4509	4258	4164	7668	3729	4521	3824	4822	2575	1107	4410	1563	4756	2470	2509	7788	6227
Tor	359	510	583	452	357	370	622	355	423	312	533	312	160	443	208	338	237	232	732	540
TotA	690	1737	1420	2146	1199	5129	5416	2744	12120	32124	13634	3084	2073	642	1997	18055	14845	5052	2323	3528
TotC	197	1046	685	1120	472	2319	3481	892	6676	20640	11855	2418	955	381	1273	3860	4864	1024	807	932
upd1	35	33	48	22	26	43	31	37	58	35	69	24	58	48	20	34	23	29	45	41
upd2	13	15	13	12	17	17	25	18	21	13	100	94	80	36	121	139	138	105	47	38
upd3	43	51	78	60	75	78	64	78	92	120	327	319	110	60	95	598	187	277	69	296
vein	143	145	189	149	164	167	168	130	176	139	241	156	87	144	75	182	134	112	167	212
POS_A	35695	45371	40906	49964	59803	46759	40512	39054	59679	48174	23363	19336	10484	51525	21645	32248	21374	24054	50868	59379
POS_B	9722	13987	12749	13773	16745	13908	12631	11726	17389	13928	7176	5936	3292	14975	6336	8980	6569	7172	14312	16611
POS_C	2960	3894	3541	4012	4791	4057	3445	3386	4754	3955	1953	1590	822	4230	1679	2560	1678	1918	3975	4642
POS_D	707	888	855	944	1158	912	861	809	1172	923	546	449	304	1001	421	649	476	561	946	1102
POS_E	173	211	215	238	289	216	176	197	276	235	111	110	50	250	112	153	125	140	243	252
POS_F	102	131	123	133	173	140	140	129	170	150	71	61	43	123	78	113	57	67	151	172
NEG_A	14	21	13	20	25	20	24	15	25	19	7	12	6	23	5	25	19	14	19	32
NEG_B	10	20	23	12	23	14	12	6	15	14	89	150	156	54	169	106	239	99	36	15
NEG_C	34	20	36	21	23	32	48	30	29	19	28	19	12	19	24	36	14	15	37	27
NEG_D	26	28	36	25	18	35	54	30	32	21	24	22	13	31	13	32	13	24	33	24
NEG_E	25	26	23	16	27	19	19	21	33	17	18	10	5	25	12	20	20	22	28	30
NEG_F	24	48	36	45	33	31	35	30	42	30	36	25	27	48	30	47	40	37	51	35
NEG_G	1	3	4	4	5	8	5	6	6	7	3	1	4	7	2	6	3	4	2	6
NEG_H	4	5	3	5	7	6	7	3	4	6	3	2	14	4	2	6	1	6	7	6

## Sheet: Normalized Data
Normalized counts for NanoString expression experiment (Table 5, Figure 8, Table S6).
Run 1 (Replicates 1, 2, and 3) and Run 2 (Replicates 4 and 5) refer to separate NanoString cartridges, because each cartridge only holds 12 samples.
Raw counts were normalized using the default settings of n Solver V3.0
Briefly, raw counts were normalized to the six internal positive control probes, three housekeeping genes (actin5c, gapdh2, and ribosomal Protein L32) and six internal negative control probes.
Please see NanoString manual C0011-04 for details.
	0	0	0	0	0	0.1	0.1	0.1	0.1	0.1	0	0	0	0	0	0.1	0.1	0.1	0.1	0.1
	B-	B-	B-	B-	B-	B-	B-	B-	B-	B-	B+	B+	B+	B+	B+	B+	B+	B+	B+	B+
	Rep1	Rep2	Rep3	Rep4	Rep5	Rep1	Rep2	Rep3	Rep4	Rep5	Rep1	Rep2	Rep3	Rep4	Rep5	Rep1	Rep2	Rep3	Rep4	Rep5
Gene	Run 1	Run 1	Run 1	Run 2	Run 2	Run 1	Run 1	Run 1	Run 2	Run 2	Run 1	Run 1	Run 1	Run 2	Run 2	Run 1	Run 1	Run 1	Run 2	Run 2
Acetaldehyde Dehydrogenase	12459.2	13759.4	13116.3	23205.1	13400	19161.1	19362.5	28030.6	26450.7	33152.9	13429.8	14573.6	17844.5	10959	11583.4	23532.1	28878.8	24194.6	13998	16123.8
Acetobacter pasteurianus 16S	1297.55	110.85	59.32	90.82	73.64	1750.04	202.95	1377.58	360.85	590.3	212145	415023	1.41262e+06	94652.1	1.17567e+06	254373	1.32048e+06	393519	37465.7	18322
Acetobacter pasteurianus AdhA	6.97	13.92	11.99	1	1	8.18	24.3	4.69	7.96	6.64	90.35	117.82	4851.49	48.54	297.57	207.21	1488.54	354.15	35.27	10.75
Acetobacter pasteurianus AdhB	17.61	11.46	24.56	8.29	10.55	16.92	26.86	21.94	33.04	40.97	59.46	109.81	2384.01	23.39	227.35	111.5	487.22	127.35	24.87	26.35
Acetobacter tropicalis 16S	541.52	59.92	68.19	52.43	54.22	652.91	140.84	300.46	233.67	404.65	81001.4	212200	29770.6	28297.8	546191	2631.23	605.42	20661.5	65.32	77.9
Acetobacter tropicalis AdhA	3.77	7.35	4.6	18.84	1	12.55	12.77	20.71	10.65	20.63	46	96.45	1264.28	9.41	178.74	37.32	201.76	60.64	9.27	10.07
Acetobacter tropicalis AdhB	72.99	75.53	55.62	57.23	53.25	114.18	140.84	173.53	142.31	99.47	96.68	168.59	230.05	53.2	257.06	206.02	215.15	127.35	79.77	88.75
Acetyl-CoA synthetase	3192.97	3508.2	3303.97	4502.74	4045.34	8008.31	7205.7	8897.65	10324.2	10288.6	3767.91	2905.84	3752.12	2337.58	2998.18	19561.1	15313	6646.67	3551.68	5075.4
actin5C	8249.9	7944.64	7879.62	8447.25	8305.31	8928.42	8314.77	7782.33	7991.03	8676.28	9778.39	10242.6	10930.6	9359.36	11402.5	9062.19	10136.9	11387.2	8437.65	8365.69
Alcohol Dehydrogenase	70549.5	99577.1	59527.2	92841.7	61627.3	122187	132748	228381	209285	152146	69570.4	127717	123437	62725.7	60710.2	220588	205192	78521.6	88824.3	92838.9
AttacinA/D	1.06	1	1	3.49	1	1.09	1.25	1.23	1	2.83	1	101.79	124.18	1	46.41	7.41	54.58	94	1	1
AttacinB	88.96	225.03	82.98	153.21	115.37	171	79.37	1283.92	190.68	108.37	888.58	6725.17	8813.31	410.02	3103.5	1236.17	516.21	15656.3	395.29	296.98
AttacinC	8.03	367.13	11.99	23.64	22.2	54.07	21.1	507.51	74.24	446.61	135.49	6987.01	19965.8	276.79	3146.71	9112.44	3694.12	92576.4	127.73	202.7
big bang	317.9	279.24	261.92	297.17	336.67	436.54	300.28	342.37	395.78	452.97	473.63	543.98	612.8	215.3	446.1	663.06	442.62	627.64	205.17	343.78
Cec2	1.64	2.42	1	1	1	1.09	1.89	7.15	1	1.27	4.82	1.34	22.39	1	3.2	6.21	14.44	13.95	2.91	5.33
CecB	132.62	98.53	90.37	117.7	63.93	164.44	195.91	261.03	221.13	149.06	122.02	418.4	763.45	86.74	410.99	742.03	438.16	2731.08	119.07	112.49
CecC	1.06	1	1	1	1	1.09	1	1.23	1	1.27	1	1.34	107.9	1	5.9	1.2	2.23	2.22	1	1
CecropinA1	29.33	64.85	24.56	63.95	5.69	57.35	7.65	220.36	50.06	58.78	212.3	2179.11	4191.87	122.14	2125.88	1374.95	1707.09	27690	245.62	544.55
CecropinA2	11.23	9.82	6.08	1	1	19.1	12.77	52.75	7.07	19.36	15.91	145.88	3467.1	8.48	149.03	433.34	157.16	3162.44	26.61	16.18
Charon	1045.19	1203.33	1237.98	1176.29	972.41	1200.38	1015.54	1080.57	968.11	1163.78	2993.44	4404.72	5226.09	1193.53	5939.14	4128	4833.71	9821.84	1163.87	1840.73
comatose	406.28	399.99	408.33	395.06	309.49	443.1	361.76	491.49	534.61	608.1	432.45	600.08	555.79	355.98	762.07	696.56	810.59	654.32	275.09	337.68
Crys	103.87	121.53	48.22	334.6	59.08	126.2	71.04	89.73	206.8	650.06	1843.6	2093.62	4314.02	127.73	3230.43	673.83	1834.21	1930.61	44.52	267.14
Defensin	837.54	2291.69	1302.31	3849.15	915.15	2295.33	829.2	2650.64	1613.89	3213.57	10040.5	8591.42	10718.9	3291.58	24335.7	9713.06	10556.2	21186.2	1825.55	4966.88
Delta	1822.52	1754.49	1836.93	1569.78	1590.69	1323.87	1471.46	1272.82	1058.58	1105.29	1835.68	1286.73	950.75	1835.43	1183.37	515.9	650.02	763.27	1740.6	1434.44
DiptericinA	19.74	2676.11	624.99	3243.56	41.61	247.49	3.17	930.22	20.5	2216.65	466.5	17814.5	25768.1	572.12	7556.81	3219.89	721.38	112588	50.3	207.45
DiptericinB	26.13	465.7	24.56	222.31	13.46	57.35	29.42	183.39	42.89	325.81	76.89	7112.58	24676.9	159.41	4799.49	503.93	585.34	43516.9	34.12	81.97
discs large 1	780.04	751.55	815.02	644.59	638.53	857.25	788.22	859.97	782.71	887.85	765.04	787.11	991.47	658.77	802.58	883.21	1098.27	1005.63	636.85	666.64
Drosocin	80.44	827.94	115.51	106.18	117.31	193.95	78.73	562.96	127.08	367.77	1289.28	7311.63	23528.6	875.84	34598	813.82	1997.01	80667.3	276.83	239.33
Drosomycin	27084.8	25273.9	26068.3	26072.8	26666.2	32491.7	23059.2	34580.8	33423.4	44894.7	28854.3	33817.2	37523.3	24146.4	47779.7	71672.7	55450.6	214224	18691.6	24167.4
Drosomycin-like 1	1.64	1	1	1.57	1	1.09	1	9.62	1	1.27	27	72.4	156.76	10.34	167.94	80.39	210.69	158.48	4.65	1.26
Drosomycin-like 2	37.85	63.21	70.41	268.37	78.49	204.87	30.7	168.6	67.08	296.56	245.56	845.89	2453.23	246.98	454.2	155.77	549.66	592.06	30.07	244.08
Drosomycin-like 3	66.6	50.89	68.93	116.74	37.72	133.84	34.54	77.4	67.97	213.91	90.35	212.67	396.99	49.47	343.48	85.18	81.34	82.88	24.29	74.51
Drosomycin-like 4	279.57	183.13	114.77	142.65	378.41	109.8	99.86	106.98	450.42	80.39	356.42	195.31	201.55	140.77	103.12	93.55	103.64	36.19	76.88	66.37
Drosomycin-like 5	3459.18	3366.1	3099.89	2999.79	3149.47	4155.22	2732.93	4295.89	3948.89	5023.03	3444.82	4305.86	5046.94	2773.59	5698.79	8425.67	6805.13	26495.9	2012.2	2806.58
Drosomycin-like 6	2.71	1.6	9.77	9.25	5.69	3.81	1	9.62	1	6.64	7.2	4.27	59.04	1	19.4	8.6	14.44	11.73	2.91	12.79
Duox	1052.64	1350.36	1332.63	1204.12	1082.09	1003.69	1208.29	969.66	856.16	805.19	1064.38	1134.44	1419	1173.96	1620.87	628.37	444.85	465.32	1306.61	961.01
E-Cadherin	1820.39	1743.81	1848.02	1873.06	1832.37	1850.58	1853.11	1579.69	1656.88	1855.52	1571.19	1368.22	1158.41	1955.61	1502.04	1648.94	1459.55	1443.67	1902.98	1814.28
Eiger	326.42	290.74	321.08	325.96	380.35	432.17	291.32	392.89	374.29	455.51	308.91	286.15	323.7	355.05	383.99	320.88	377.94	338.58	261.23	296.98
Foxo	653.32	720.34	717.42	815.43	770.53	631.05	613.41	793.42	782.71	792.48	688.23	737.68	1158.41	555.35	905.21	781.51	803.9	836.65	636.85	697.16
gapdh2	46718.3	48286.6	54606.2	46534.4	46875.1	43091.5	53804.4	44531.1	37408.3	39788	40984.6	34871.2	32958.8	49961.2	34657.4	35221.5	40450.9	30164.7	53566.1	47147.9
GstD5	28.26	73.06	63.01	20.76	17.34	151.33	141.48	212.96	383.25	112.18	193.29	505.23	348.13	67.17	332.68	654.69	268.67	287.44	216.73	341.07
GstD8	53.82	35.28	68.19	41.88	83.34	66.09	40.95	83.56	56.33	71.49	76.89	148.55	79.4	28.04	68.02	166.53	90.26	60.64	31.81	51.45
hangover	1883.22	1953.27	2141.58	1798.2	1744.04	1410.19	1843.5	1306.1	1269.06	1379.95	1644.84	1162.5	1651.09	1908.1	1909.83	1011.23	1252.15	1261.34	2297.68	1800.71
happyhour	696.98	624.23	734.42	728.09	788	711.92	672.96	720.71	675.23	756.87	677.93	530.62	584.29	716.53	853.89	884.41	850.73	865.55	690.01	725.65
HSP23	225.26	289.1	285.58	206.95	149.34	316.34	323.34	224.06	268.6	198.65	328.71	1150.47	539.5	161.27	354.28	660.67	585.34	838.87	284.34	697.84
HSP70Bc	906.76	898.58	869.74	750.16	1077.24	5510.25	2515.86	1357.86	4966.36	2554.89	1655.92	2100.3	531.36	584.23	1040.24	4355.33	2824.38	6339.83	963.93	1385.61
Imd	387.11	384.38	413.51	467.04	405.58	334.91	377.77	347.3	334.88	399.56	293.07	268.78	181.19	418.4	340.78	529.06	406.94	538.7	442.1	436.03
Insulin-like peptide 2	16.55	28.71	22.34	34.2	23.17	50.79	38.39	53.99	65.28	77.85	35.71	25.65	189.33	18.73	49.11	74.41	83.57	116.23	45.1	37.88
Insulin-like peptide 3	58.08	78.81	94.07	76.43	55.2	81.39	101.78	130.39	110.96	201.19	93.52	79.08	83.47	28.98	240.85	329.25	315.5	449.76	71.68	67.73
Insulin-like peptide 5	16.55	26.24	14.21	32.28	32.87	50.79	55.03	66.31	58.12	66.41	31.75	22.98	30.53	21.52	57.21	64.84	85.8	60.64	45.1	40.6
Insulin-like receptor	1068.61	967.58	1314.14	941.15	977.27	1259.39	1069.97	1137.26	940.35	1444.8	1131.69	1203.91	1980.91	891.68	1507.44	2022.24	2175.42	2699.95	869.16	1047.83
Keren	97.48	73.89	111.08	91.78	92.08	78.11	101.78	87.26	70.66	74.04	90.35	77.75	213.76	90.46	116.63	121.07	88.03	89.55	101.15	100.96
kune	652.26	657.09	646.43	562.05	597.76	682.41	678.72	554.34	532.82	656.42	548.86	562.68	653.51	537.65	694.56	599.65	641.1	600.96	588.88	676.14
Lactobacillus brevis 16S	58.08	4.89	1.64	2.53	7.64	77.02	16.61	63.85	19.61	33.34	10587.7	14940.9	576795	9729.23	68404.3	8091.86	36126.7	10998.1	1508.29	11598.3
Lactobacillus plantarum 16S	7587.57	614.37	653.82	687.78	561.85	9497.74	683.85	1611.73	1102.46	1332.9	11301.2	11956.5	70683.6	8937.33	21205.7	33095.4	32342.2	61280.5	870.89	1275.05
lush	195.44	221.74	219.77	223.27	192.05	250.77	234.97	332.51	365.33	341.07	243.98	251.41	421.42	131.46	348.88	338.82	583.11	329.69	120.8	150.48
LysozymeB	693.79	465.7	252.31	674.34	491.97	510.85	819.6	1049.76	550.73	633.53	1163.37	201.99	523.22	570.26	519.02	232.34	1009.07	580.94	528.78	282.06
LysozymeX	327.48	244.74	449.74	967.06	482.26	651.82	323.98	401.52	359.06	1134.53	10997.1	12035.4	20694.7	460.33	27128.1	6429.98	6595.5	11903	480.82	958.98
Metchnikowin	133.68	4796.99	105.16	101.38	99.84	109.8	92.17	705.92	117.23	1100.2	780.09	31751.9	104736	673.67	83417	3943.75	7478.63	190889	732.2	516.74
Myc	2034.42	2073.2	1772.6	1935.44	2189.55	1930.35	1367.09	2438.67	2054.56	2181.04	1556.94	1687.5	2074.56	1742.26	1888.23	1774.57	2157.57	2397.55	1641.78	1698.29
neuropeptideF	255.07	253.77	189.46	242.46	217.29	433.26	300.92	399.06	382.35	472.04	174.29	240.73	238.19	218.1	240.85	337.63	355.64	294.11	158.36	246.79
Notch	858.84	831.23	816.5	682.02	626.88	734.87	765.81	585.15	578.5	664.05	675.56	656.19	677.94	823.67	753.97	413	500.6	552.04	854.71	735.82
Nox	215.68	220.1	443.82	491.99	194.96	250.77	202.31	142.72	140.52	166.86	428.49	204.66	34.61	472.44	173.34	112.69	83.57	127.35	232.91	177.61
olf186-F	567.07	494.45	640.51	556.3	601.64	426.71	578.83	529.69	488.93	540.71	484.71	330.23	262.62	562.81	570.33	564.95	377.94	416.41	599.29	493.68
peanut	1738.4	1584.46	1649.85	1689.75	1662.51	1322.77	1634.11	1292.54	1258.31	1310.01	1326.5	1157.15	946.68	1671.46	1383.21	1331.88	1067.05	1132.37	1692.63	1526.01
PGRP-LB	404.15	366.31	389.84	512.15	553.11	621.22	428.99	623.35	655.53	610.64	1008.15	1410.97	1463.79	453.8	1577.66	1237.36	1377.03	1870.58	330.57	466.55
PGRP-LC	248.69	268.56	236.78	177.2	241.55	301.04	259.3	420.01	318.76	417.36	453.04	907.34	1158.41	250.71	794.48	994.48	1111.65	1666.02	184.95	259.68
PGRP-SC1A/B	54.88	71.42	53.4	65.87	52.28	87.95	99.22	167.37	109.17	65.13	452.24	355.61	625.01	322.44	284.06	123.46	166.08	147.36	214.99	69.76
PGRP-SC2	1014.31	1469.46	976.22	2001.66	1352.89	1127.17	981.61	1665.96	1160.68	1037.89	3942.13	2710.8	2086.77	1973.31	2398.64	470.43	453.77	5303.68	983.58	422.46
PGRP-SD	288.08	432.84	295.2	540.94	314.35	404.85	356.63	498.88	635.82	550.88	799.89	2668.05	4480.96	623.36	3033.29	1315.13	1577.75	2624.35	450.19	665.28
polychaetoid	1968.4	1962.31	2131.22	1931.6	1914.87	2383.85	1796.76	1844.66	1963.2	2019.55	1922	2053.54	2388.08	1789.78	2047.56	1766.2	2420.73	2224.12	1591.51	1768.83
Pvf1	607.54	649.69	698.93	755.92	659.88	491.18	590.36	613.49	525.66	613.19	848.19	996.84	1203.2	687.65	986.22	1068.66	812.82	789.95	585.99	586.6
Pvf2	12.29	14.74	20.13	15	25.11	28.94	20.46	35.5	45.58	19.36	30.96	29.66	185.26	9.41	38.31	54.07	59.04	149.58	8.69	25
Pvf3	157.11	162.6	191.68	156.09	142.55	224.54	139.56	199.41	175.45	201.19	190.13	224.7	238.19	114.69	167.94	329.25	357.87	336.36	77.46	147.76
Relish	2839.44	2976.75	3662.6	3189.81	3183.45	4135.55	3370.71	3863.32	4325.96	5241.74	5369.12	7291.59	10409.4	2995.32	6568.39	15769.5	12023.6	26669.4	2864	3617.12
Ribosomal protein L32	12070.5	12127.3	10812.2	11835.1	11949.9	12092	10399.1	13424.2	15563	13476.5	11608.5	13025.3	12913.6	9949.09	11772.5	14575.5	11345.6	13544	10293.2	11795
Serpin27A	508.51	524.84	651.61	549.58	632.7	610.29	566.67	874.76	949.31	857.33	533.81	547.98	706.45	557.22	724.26	1278.04	1082.66	1528.16	551.9	675.46
sinuous	1756.5	1696.99	1701.61	1466.13	1472.27	1713.98	1600.17	1617.89	1399.83	1584.67	1370.84	1770.33	1773.25	1496.31	1755.9	1656.12	2032.69	1995.1	1231.49	1542.97
sirtuin2	1655.34	1750.38	1776.29	1684.95	1548.95	1420.03	1592.49	1481.1	1334.44	1430.81	1491.21	1342.84	1508.58	1693.82	1448.03	927.48	1236.54	1210.2	1682.23	1445.97
Spatzle	1.06	1	1	1	1	1.09	1	1.23	1	1.27	3.24	18.97	54.96	1	81.52	7.41	81.34	18.4	1	1
Spitz	1161.25	1056.29	1101.18	956.51	1067.53	1251.74	898.36	1126.17	943.04	1324	1194.25	1353.53	1459.72	923.35	1248.18	1609.46	1617.89	1612.65	832.75	972.54
stim	4447.35	4408.47	4996.55	4313.67	4116.19	4531.13	4897.92	4579.34	4033.08	4843.73	3806.71	3424.17	4452.46	4090	4189.15	5661.86	5475.98	5539.37	4489.58	4211.28
Tor	370.08	405.74	419.42	420.01	329.88	385.18	386.09	421.24	362.64	377.94	410.27	401.03	596.51	394.18	529.82	375.91	496.14	476.44	412.05	353.96
TotA	722.54	1413.61	1038.33	2045.81	1147.12	5585.65	3455.88	3365.43	10839.2	40829.5	10784.9	4104.14	8385.78	579.58	5361.21	21573.5	33073.6	11193.8	1331.46	2380.63
TotC	197.57	846.01	494.85	1061.12	441.49	2514.98	2216.82	1083.04	5963.24	26226.6	9376.11	3214.43	3833.55	336.42	3405.97	4589.83	10814.9	2237.46	455.39	619.84
upd1	25.07	13.92	23.82	7.33	8.61	27.85	7.65	29.34	35.73	25.72	42.83	16.3	181.19	26.18	22.11	12.19	18.9	25.07	15.05	15.5
upd2	1.64	1	1	1	1	1.09	3.81	5.92	2.59	1.27	67.38	109.81	270.77	15	294.87	137.82	275.36	194.05	16.2	13.47
upd3	33.59	28.71	46.01	43.8	56.17	66.09	28.78	79.87	66.18	133.8	247.14	410.39	392.92	37.36	224.65	686.99	384.63	576.5	28.92	188.46
vein	140.07	105.92	128.08	129.21	142.55	163.35	95.38	143.95	141.42	157.96	179.04	192.63	299.27	115.62	170.64	189.27	266.44	209.62	85.55	131.49

## Sheet: Averages and P Values
Mean counts for NanoString expression experiment, calculated per treatment.
Uncorrected P-Values were determined with a two-way ANOVA using ethanol and bacterial colonization as independent variables and normalized counts (i.e. expression level) as the dependent variable.
Corrected P-Values were calculated using a 5% Benjamini-Hochberg False Discovery Rate correction.
	Mean				Uncorrected P-Values			5% Benjamini-Hochberg FDR Corrected P-Values
Gene	0% B-	10% B-	0% B+	10% B+	Ethanol	Microbes	Interaction	Ethanol	Microbes	Interaction
Acetaldehyde Dehydrogenase	15188	25231.6	13678.1	21345.5	0.00118765	0.248228	0.604954	0.0352336	0.345193	0.893585
Acetobacter pasteurianus 16S	326.436	856.344	662021	404831	0.483315	0.00884483	0.481538	0.708003	0.0491994	0.893585
Acetobacter pasteurianus AdhA	6.976	10.354	1081.15	419.184	0.512283	0.15075	0.508025	0.735374	0.259858	0.893585
Acetobacter pasteurianus AdhB	14.494	27.946	560.804	155.458	0.411844	0.166694	0.381209	0.666439	0.264925	0.893585
Acetobacter tropicalis 16S	155.256	346.506	179492	4808.26	0.0930054	0.0782108	0.0923518	0.365582	0.198879	0.712339
Acetobacter tropicalis AdhA	7.112	15.462	318.976	63.812	0.320487	0.15403	0.289878	0.594236	0.259858	0.893585
Acetobacter tropicalis AdhB	62.924	134.066	161.116	143.408	0.300495	0.0468893	0.0942079	0.594236	0.155121	0.712339
Acetyl-CoA synthetase	3710.64	8944.91	3152.33	10029.6	0.00169537	0.872098	0.616561	0.037722	0.924008	0.893585
actin5C	8165.34	8338.57	10342.7	9477.93	0.353294	0.000304975	0.170564	0.628863	0.0135714	0.893585
Alcohol Dehydrogenase	76824.5	168949	88832.2	137193	0.0036669	0.639232	0.305372	0.046622	0.711146	0.893585
AttacinA/D	1.51	1.48	54.876	31.598	0.469206	0.0172759	0.470332	0.708003	0.0854196	0.893585
AttacinB	133.11	366.668	3988.12	3620.2	0.969327	0.055369	0.863392	0.980342	0.158963	0.943326
AttacinC	86.598	220.706	6102.37	21142.7	0.419388	0.160586	0.427488	0.666527	0.259858	0.893585
big bang	298.58	385.588	458.362	456.454	0.465078	0.0595035	0.445656	0.708003	0.16384	0.893585
Cec2	1.412	2.48	6.55	8.568	0.530743	0.0331614	0.846111	0.74978	0.12832	0.943326
CecB	100.63	198.314	360.32	828.566	0.279247	0.0972954	0.473951	0.594236	0.222033	0.893585
CecC	1.012	1.118	23.428	1.53	0.317956	0.296229	0.313419	0.594236	0.399203	0.893585
CecropinA1	37.676	78.84	1766.26	6312.43	0.408442	0.160024	0.416726	0.666439	0.259858	0.893585
CecropinA2	5.826	22.21	757.28	759.146	0.984233	0.121124	0.987457	0.984233	0.234349	0.993719
Charon	1127.04	1085.68	3951.38	4357.63	0.837226	0.00303421	0.80109	0.955296	0.0297104	0.943326
comatose	383.83	487.812	541.274	554.848	0.39451	0.114184	0.510587	0.666439	0.234349	0.893585
Crys	133.46	228.766	2321.88	950.062	0.136814	0.00255335	0.0906916	0.487056	0.0297104	0.712339
Defensin	1839.17	2120.53	11395.6	9649.57	0.766474	0.00281789	0.681396	0.902607	0.0297104	0.918526
Delta	1714.88	1246.4	1418.39	1020.85	0.0138479	0.11521	0.823807	0.102705	0.234349	0.943326
DiptericinA	1321.2	683.606	10435.6	23357.4	0.598667	0.183694	0.561648	0.794875	0.27248	0.893585
DiptericinB	150.432	127.772	7365.05	8944.45	0.875294	0.120049	0.871698	0.967627	0.234349	0.943326
discs large 1	725.946	835.2	800.994	858.12	0.162547	0.401385	0.652618	0.529124	0.510332	0.893585
Drosocin	249.476	266.098	13520.7	16798.8	0.851452	0.104417	0.852932	0.959231	0.226662	0.943326
Drosomycin	26233.2	33690	34424.2	76841.4	0.186242	0.174302	0.347401	0.552518	0.267464	0.893585
Drosomycin-like 1	1.242	2.796	86.888	91.094	0.914419	0.00454766	0.960531	0.967627	0.031134	0.982613
Drosomycin-like 2	103.666	153.562	849.172	314.328	0.281123	0.0534897	0.197378	0.594236	0.158963	0.893585
Drosomycin-like 3	68.176	105.532	218.592	69.64	0.166466	0.156268	0.0277772	0.529124	0.259858	0.697796
Drosomycin-like 4	219.706	169.49	199.434	75.326	0.0897866	0.25314	0.455138	0.365582	0.346607	0.893585
Drosomycin-like 5	3214.89	4031.19	4254	9309.1	0.2112	0.180224	0.361051	0.556512	0.271863	0.893585
Drosomycin-like 6	5.804	4.414	18.182	10.094	0.406643	0.123956	0.555423	0.666439	0.234725	0.893585
Duox	1204.37	968.598	1282.53	761.232	0.00290625	0.557624	0.204267	0.046622	0.6382	0.893585
E-Cadherin	1823.53	1759.16	1511.09	1653.88	0.65534	0.0276342	0.247002	0.833218	0.117116	0.893585
Eiger	328.91	389.236	331.56	319.122	0.261544	0.120592	0.0960457	0.594236	0.234349	0.712339
Foxo	735.408	722.614	808.976	751.214	0.566813	0.409557	0.714234	0.776098	0.513388	0.918526
gapdh2	48604.1	43724.7	38686.7	41310.2	0.716929	0.0607498	0.237414	0.886204	0.16384	0.893585
GstD5	40.486	200.24	289.3	353.72	0.0771052	0.00373373	0.433471	0.343118	0.0297104	0.893585
GstD8	56.502	63.684	80.18	80.138	0.829259	0.235705	0.827284	0.955296	0.33298	0.943326
hangover	1904.06	1441.76	1655.27	1524.62	0.0631214	0.584009	0.280491	0.3121	0.657934	0.893585
happyhour	714.344	707.538	672.652	803.27	0.120007	0.483791	0.087044	0.445026	0.581857	0.712339
HSP23	231.246	266.198	506.846	613.412	0.485261	0.00627198	0.722436	0.708003	0.0398719	0.918526
HSP70Bc	900.496	3381.04	1182.41	3173.82	0.00348	0.955108	0.712944	0.046622	0.970262	0.918526
Imd	411.524	358.884	300.444	470.566	0.0360161	0.990787	0.000506395	0.23497	0.990787	0.0225346
Insulin-like peptide 2	24.994	57.26	63.706	71.438	0.277432	0.156506	0.500275	0.594236	0.259858	0.893585
Insulin-like peptide 3	72.518	125.142	105.18	246.784	0.0396833	0.0942225	0.320184	0.235454	0.220679	0.893585
Insulin-like peptide 5	24.43	59.332	32.798	59.396	6.04e-05	0.470814	0.477466	0.0053756	0.574006	0.893585
Insulin-like receptor	1053.75	1170.35	1343.13	1762.92	0.209681	0.0472843	0.470747	0.556512	0.155121	0.893585
Keren	93.262	82.37	117.79	100.152	0.302684	0.133809	0.804384	0.594236	0.248104	0.943326
kune	623.118	620.942	599.452	621.346	0.705485	0.655991	0.644925	0.884341	0.714895	0.893585
Lactobacillus brevis 16S	14.956	42.086	136091	13664.6	0.28597	0.195779	0.285764	0.594236	0.281037	0.893585
Lactobacillus plantarum 16S	2021.08	2845.74	24816.9	25772.8	0.914972	0.0132351	0.993719	0.967627	0.0692896	0.993719
lush	210.454	304.93	279.43	304.58	0.249374	0.5027	0.498416	0.594236	0.596538	0.893585
LysozymeB	515.622	712.894	595.572	526.638	0.60732	0.66993	0.292995	0.794875	0.718359	0.893585
LysozymeX	494.256	574.182	14263.1	5273.67	0.0944763	0.00200581	0.0891966	0.365582	0.0297104	0.712339
Metchnikowin	1047.41	425.064	44271.7	40712	0.924138	0.0713023	0.946672	0.967627	0.186644	0.980122
Myc	2001.04	1994.34	1789.9	1933.95	0.600347	0.306368	0.56563	0.794875	0.400982	0.893585
neuropeptideF	231.61	397.526	222.432	278.506	0.000338217	0.0186116	0.0393379	0.0150507	0.0871808	0.700214
Notch	763.094	665.676	717.466	611.234	0.0701159	0.354444	0.934101	0.328438	0.457181	0.980122
Nox	313.31	180.636	262.708	146.826	0.0369616	0.450863	0.879731	0.23497	0.557317	0.943326
olf186-F	571.994	512.974	442.14	490.454	0.899188	0.0856422	0.215237	0.967627	0.211727	0.893585
peanut	1664.99	1363.55	1297	1349.99	0.194574	0.0540396	0.0713403	0.556512	0.158963	0.712339
PGRP-LB	445.112	587.946	1182.87	1056.42	0.964206	0.0040059	0.464438	0.980342	0.0297104	0.893585
PGRP-LC	234.556	343.294	712.796	843.356	0.47043	0.00809158	0.947084	0.708003	0.04801	0.980122
PGRP-SC1A/B	59.57	105.768	407.872	144.33	0.00553654	3.27e-05	0.000317625	0.061594	0.0029103	0.0225346
PGRP-SC2	1362.91	1194.66	2622.33	1526.78	0.240994	0.144689	0.384844	0.594236	0.259858	0.893585
PGRP-SD	374.282	489.412	2321.11	1326.54	0.30101	0.00379007	0.196224	0.594236	0.0297104	0.893585
polychaetoid	1981.68	2001.6	2040.19	1954.28	0.764034	0.95936	0.630965	0.902607	0.970262	0.893585
Pvf1	674.392	566.776	944.42	768.804	0.0425484	0.00205772	0.604032	0.236676	0.0297104	0.893585
Pvf2	17.454	29.968	58.72	59.276	0.75171	0.101405	0.772166	0.902607	0.225625	0.943326
Pvf3	162.006	188.03	187.13	249.74	0.181987	0.190533	0.57266	0.552518	0.27799	0.893585
Relish	3170.41	4187.46	6526.77	12188.7	0.161835	0.0239551	0.322895	0.529124	0.1066	0.893585
Ribosomal protein L32	11759	12990.9	11853.8	12310.7	0.2126	0.658667	0.559651	0.556512	0.714895	0.893585
Serpin27A	573.448	771.672	613.944	1023.24	0.00898484	0.172264	0.31712	0.0836976	0.267464	0.893585
sinuous	1618.7	1583.31	1633.33	1691.67	0.904777	0.524175	0.626429	0.967627	0.613836	0.893585
sirtuin2	1683.18	1451.77	1496.9	1300.48	0.0116204	0.0390617	0.818718	0.0940197	0.144854	0.943326
Spatzle	1.012	1.118	31.938	21.83	0.653582	0.0312421	0.646779	0.833218	0.126388	0.893585
Spitz	1068.55	1108.66	1235.81	1329.06	0.547225	0.0928033	0.809532	0.760985	0.220679	0.943326
stim	4456.45	4577.04	3992.5	5075.61	0.00940422	0.933418	0.0313616	0.0836976	0.968789	0.697796
Tor	389.026	386.618	466.362	422.9	0.401981	0.0488023	0.452196	0.666439	0.155121	0.893585
TotA	1273.48	12815.1	5843.12	13910.6	0.0556258	0.559322	0.719392	0.291218	0.6382	0.918526
TotC	608.208	7600.94	4033.3	3743.48	0.225065	0.936133	0.189288	0.572308	0.968789	0.893585
upd1	15.75	25.258	57.722	17.342	0.346528	0.300524	0.1366	0.628863	0.399203	0.893585
upd2	1.128	2.936	151.566	127.38	0.770765	0.00220295	0.73514	0.902607	0.0297104	0.921514
upd3	41.656	74.944	262.492	373.1	0.318157	0.00187671	0.587469	0.594236	0.0297104	0.893585
vein	129.166	140.412	191.44	176.474	0.935792	0.0459983	0.572207	0.968436	0.155121	0.893585
