# Supplementary material for: Microbiome-by-ethanol interactions impact Drosophila melanogaster fitness, physiology, and behavior
Source: iScience. 2022 Feb 28;25(4):104000. doi: 10.1016/j.isci.2022.104000 (PMC8933687; doi:10.1016/j.isci.2022.104000)
Supplement: Data S3. Consensus 16 rRNA sequences from L. plantarum, L. brevis, and Acetobacter pasteurianus, related to Figure 5 and Figure S8 [file mmc4.zip]

Archive with 2 entries (2 files):
- DataS3_Sequences.txt
- __MACOSX/._DataS3_Sequences.txt
